# Supplementary material for: Effect of initial calorie intake via enteral nutrition in critical illness: a meta-analysis of randomised controlled trials
Source: Crit Care. 2015 Apr 20;19(1):180. doi: 10.1186/s13054-015-0902-0 (PMC4434568; doi:10.1186/s13054-015-0902-0)
Supplement: Additional file 3: — Impact of initial low energy intake on length of hospital stay. CI, confidence interval; IV, inverse variance; LE, low energy. [file 13054_2015_902_MOESM3_ESM.zip]

Archive with 1 entries (1 files):
- 13054_2015_902_MOESM3_ESM.eps
